# Supplementary material for: Inflammation-Related Immune-Modulatory SLURP1 Prevents the Proliferation of Human Colon Cancer Cells, and Its Delivery by Salmonella Demonstrates Cross-Species Efficacy against Murine Colon Cancer
Source: Pharmaceutics. 2023 Oct 13;15(10):2462. doi: 10.3390/pharmaceutics15102462 (PMC10609686; doi:10.3390/pharmaceutics15102462)
Supplement: Supplementary file 1 [file pharmaceutics-15-02462-s001.zip]

Archive with 3 entries (3 files):
- pharmaceutics-2558797-supplementary/Figure S1.jpg
- pharmaceutics-2558797-supplementary/Figure S2.jpg
- pharmaceutics-2558797-supplementary/Supplementary Figure and Table S1.pdf
